# Supplementary material for: Analysis of Plant Origin Antibiotics against Oral Bacterial Infections Using In Vitro and In Silico Techniques and Characterization of Active Constituents
Source: Antibiotics (Basel). 2021 Dec 8;10(12):1504. doi: 10.3390/antibiotics10121504 (PMC8699006; doi:10.3390/antibiotics10121504)
Supplement: Supplementary file 1 [file antibiotics-10-01504-s001.zip]

Archive with 1 entries (1 files):
- antibiotics-1451806-supplementary.pdf
